# Supplementary material for: Finding common ground: meta-synthesis of communication frameworks found in patient communication, supervision and simulation literature
Source: BMC Med Educ. 2020 Feb 11;20:45. doi: 10.1186/s12909-019-1922-2 (PMC7014645; doi:10.1186/s12909-019-1922-2)
Supplement: Supplementary file 1 — Additional file 1. Evaluating the quality of communication frameworks. [file 12909_2019_1922_MOESM1_ESM.zip]

Archive with 2 entries (2 files):
- Finding common ground R appendix2 FinalR3.pdf
- Fining common ground BMC_MEDED Appendix R2R3.docx
